# Supplementary material for: Prognostic Value of Machine Learning in Patients with Acute Myocardial Infarction
Source: J Cardiovasc Dev Dis. 2022 Feb 11;9(2):56. doi: 10.3390/jcdd9020056 (PMC8880640; doi:10.3390/jcdd9020056)
Supplement: Supplementary file 1 [file jcdd-09-00056-s001.zip]

Archive with 1 entries (1 files):
- jcdd-1507648-supplementary.pdf
